# Supplementary material for: A phosphorylation-based switch controls TAA1-mediated auxin biosynthesis in plants
Source: Nat Commun. 2020 Feb 3;11:679. doi: 10.1038/s41467-020-14395-w (PMC6997161; doi:10.1038/s41467-020-14395-w)
Supplement: Supplementary file 4 — Source Data [file 41467_2020_14395_MOESM4_ESM.xlsx]

## Sheet: Figure1d
530nm abosorbance
Reaction time (min)	TAA1 WT			TAA1 T101A			TAA1 T101D			TAA1 K217A
0	0.076	0.077	0.07	0.068	0.072	0.07	0.061	0.074	0.066	0.069	0.072	0.071
15	0.163	0.154	0.139	0.182	0.192	0.167	0.074	0.076	0.065	0.066	0.076	0.065
30	0.189	0.181	0.163	0.224	0.237	0.202	0.062	0.08	0.069	0.065	0.072	0.066
45	0.226	0.2	0.173	0.257	0.267	0.22	0.064	0.083	0.069	0.068	0.076	0.065
60	0.24	0.231	0.192	0.245	0.319	0.237	0.064	0.082	0.068	0.06	0.074	0.064

## Sheet: Figure 1f
number of root meristem cell
Col-0	wei8-3	gTAAWT;wei8-3 6#-5	gTAAT101A;wei8-3 14#-3	gTAAT101D;wei8-3 3#-8
32	19	34	27	19
28	22	32	29	20
28	21	31	30	20
27	20	26	31	26
33	23	28	29	16
33	18	28	32	20
27	22	28	32	24
30	22	33	31	25
27	20	31	34	26
31	25	33	28	27
26	24	30	26	26
39	24	29	29	27
30	19	27	33	18
26	22	28	30	25
34	20	27	31	26
31	32	28	33	25
26	25	30	31	24
39	24	30	30	22
36	23	25	26	21
36	29	32	31	28
28	28	29	29	18
31	27	33	36	28
31	27	30	24	22
25	24
27

## Sheet: Figure 2a-h
		Plant genotype		No. of total seedlings	No. of seedlings with strong phenotype	Ratio of deficient seedlings(%)
		wei8-3;tar2-1		451	8	1.77384
		35S-TAA1T101D; wei8-3;tar2-1	line3	76	11	14.4737
			line4	85	17	20
			line5	181	26	14.3646
			summarry	342	54	15.7895

## Sheet: Figure 2k
thallus size(cm^2)
	DMSO
Tak-1	0.448525	0.487256	0.331963	0.45225	0.465775	0.5535	0.417594	0.342094	0.416325	0.419992	0.474837	0.503199	0.406374	0.52058	0.580198	0.529757
511 WT	0.375388	0.466375	0.395494	0.554163	0.428144	0.404981	0.500306	0.337931	0.631923	0.623722	0.861056	0.740032	0.483121	0.302121	0.58159	0.808395	0.585761	0.433357	0.626196	0.69589	0.717999	0.741025
511 224D	0.4665	0.292588	0.61135	0.484844	0.30295	0.589738	0.373381	0.538831	0.50165	0.304572	0.410064	0.537381	0.468557	0.400109	0.420792	0.683029	0.528725	0.501627	0.705777	0.597931	0.5583	0.461662	0.430812	0.413375	0.418013	0.507356	0.479137	0.486006
	L-kyn
Tak-1	0.194381	0.140788	0.138188	0.125925	0.148525	0.152756	0.115475	0.116544	0.092969	0.096056	0.149602	0.108152	0.119325	0.115907	0.123821	0.088643	0.084309	0.158955
511 WT	0.535831	0.312444	0.347213	0.324275	0.456638	0.432113	0.308944	0.26885	0.340801	0.402448	0.472052	0.257705	0.539324	0.508887	0.398283	0.515067	0.581639	0.550894	0.303476	0.551173	0.418568	0.327812
511 224D	0.16045	0.29715	0.238431	0.17525	0.082713	0.156631	0.211225	0.126963	0.157063	0.095572	0.082309	0.109426	0.091165	0.113721	0.147475	0.145591	0.190934	0.12108	0.237269	0.176038	0.119975	0.146006	0.102488	0.167294	0.233513	0.3006	0.10645

## Sheet: Figure 3f
relative band intensity
TAA1WTATP-	TAA1WTATP+	TAA1T101AATP-	TAA1T101AATP+
1	0.595202	1	0.851296
1	0.798126	1	1.2067
1	0.665565	1	0.802574
1	0.912125	1	1.25112
1	0.908419	1	1.05224

## Sheet: Figure 4c
	free IAA content(pg/mg)
	Col-0	tmk4-1	wei8-3	wei8-3tmk4
1	7.2927	8.8734	6.87143	7.21151
2	6.32281	8.66748	5.91897	7.08565
3	6.62714	9.78236	6.07783	7.04106
4	6.68431	9.78936	6.46394	6.70906
5	5.25635	7.49186	4.75361	5.71743
6	6.94817	7.76353	5.39299	6.45713

## Sheet: Figure 4e
number of root meristem cell
Col-0	tmk4-1	tmk4-1;wei8-3	tmk4-1 kyn	wei8-3
30	34	32	21	28
31	25	28	17	30
28	30	30	25	29
29	29	24	21	22
32	30	29	26	30
27	36	28	15	22
28	36	26	23	26
30	30	26	20	26
27	29	32	24	26
29	34	32	23	29
32	29	26	22	23
35	36	27	22	28
24	32	35	27	23
28	37	26	12	29
33	31	33	26	24
32	34	24	20	22
29	28	32	22	30
27	31	26	34	25
28	26	27	22	24
30	33	28	26	29
29	39	38	25	26
22	33	22	27	24
28	34	32	25	24
28	28		24
29	34		21
30	28		22
35	34		20
27	27		25
27	36		26
21	27		25
27			24

## Sheet: Sup Fig 2a
530nm abosorbance
Reaction time (min)	TAA1 WT			TAA1 T101A			TAA1 T101D			TAA1 K217A
0	0.076	0.075	0.059	0.067	0.065	0.065	0.065	0.065	0.064	0.065	0.066	0.065
15	0.143	0.139	0.125	0.076	0.075	0.063	0.075	0.074	0.063	0.077	0.075	0.063
30	0.167	0.165	0.144	0.081	0.076	0.063	0.076	0.078	0.06	0.076	0.076	0.062
45	0.201	0.196	0.152	0.082	0.079	0.06	0.079	0.079	0.06	0.08	0.078	0.06
60	0.212	0.209	0.168	0.084	0.078	0.061	0.084	0.079	0.063	0.081	0.08	0.063

## Sheet: Sup Fig 2b
A530nm abosorbance
PLP concentration	WT			T101A
0nm	0.208	0.189	0.156	0.004	0.002	0.001
10nm	0.192	0.179	0.152	0.007	0.004	0.004
100nm	0.195	0.177	0.148	0.026	0.022	0.02
500nm	0.184	0.181	0.141	0.092	0.079	0.076
1um	0.198	0.183	0.149	0.149	0.105	0.125
2um	0.193	0.184	0.146	0.219	0.211	0.184
4um	0.195	0.186	0.148	0.272	0.271	0.231
6um	0.208	0.19	0.148	0.286	0.29	0.243
8um	0.207	0.2	0.152	0.3	0.304	0.257
10um	0.219	0.205	0.16	0.304	0.309	0.271

## Sheet: Sup Fig 2c
	388nm abosorbance
	PLP concentration									TAA1 proteins
	0nm	10nm	100nm	500nm	1um	8um	10um	40um	80um	WT	T101A	T101D	K217A
388nm abosorbance	0.043809	0.043212	0.043652	0.05511	0.045935	0.058785	0.06238	0.109788	0.264386	0.066014	0.049402	0.048863	0.048703

[truncated: 24 more sheets: Sup Fig 3b, Sup Fig 3c, Sup Fig  4, Sup Fig 5a, Sup Fig 5b, Sup Fig 5c , Sup Fig 5d, Sup Fig 5e, Sup Fig 6, Sup Fig 8a, Sup Fig 8b, Sup Fig 10c, Sup Fig 11a, Sup Fig 11b, Sup Fig 12b, Sup Fig 12c, Sup Fig 12e, Sup Fig 12f, Sup Fig 12g, Sup Fig 13a …]
